# Supplementary material for: Urinary Biomarkers in Screening for the Usual Intake of Fruit and Vegetables, and Sodium, Potassium, and the Sodium-to-Potassium Ratio: Required Number and Accuracy of Measurements
Source: Nutrients. 2024 Feb 1;16(3):442. doi: 10.3390/nu16030442 (PMC10857367; doi:10.3390/nu16030442)
Supplement: Supplementary file 1 [file nutrients-16-00442-s001.zip]

Archive with 1 entries (1 files):
- nutrients-2849187-supplementary.pdf
